# Supplementary material for: Selective targeting of the TLR2/MyD88/NF-κB pathway reduces α-synuclein spreading in vitro and in vivo
Source: Nat Commun. 2021 Sep 10;12:5382. doi: 10.1038/s41467-021-25767-1 (PMC8433339; doi:10.1038/s41467-021-25767-1)
Supplement: Supplementary file 4 — Source Data [file 41467_2021_25767_MOESM4_ESM.zip]

Archive with 25 entries (25 files):
- Figure 1.xlsx
- Figure 2.xlsx
- Figure 3.xlsx
- Figure 4.xlsx
- Figure 5.xlsx
- Figure 6.xlsx
- Figure 7.xlsx
- Figure S10.xlsx
- Figure S11.xlsx
- Figure S12.xlsx
- Figure S13.xlsx
- Figure S14.xlsx
- Figure S15.xlsx
- Figure S16.xlsx
- Figure S17.xlsx
- Figure S18.xlsx
- Figure S2.xlsx
- Figure S3.xlsx
- Figure S4.xlsx
- Figure S5.xlsx
- Figure S6.xlsx
- Figure S7.xlsx
- Figure S8.xlsx
- Figure S9.xlsx
- Full blots.pdf
