# Supplementary material for: Selective targeting of the TLR2/MyD88/NF-κB pathway reduces α-synuclein spreading in vitro and in vivo
Source: Nat Commun. 2021 Sep 10;12:5382. doi: 10.1038/s41467-021-25767-1 (PMC8433339; doi:10.1038/s41467-021-25767-1)
Supplement: Supplementary file 4 — Source Data [file 41467_2021_25767_MOESM4_ESM.zip › Figure 1.xlsx]

## Sheet: Figure 1J
													Mean	Stdev	SEM
											WT	75226.5	78106.7	6225.85	3594.49
												73842.4
												85251.1
											TLR2 KO	34741.5	45106.2	8992.99	5192.11	5.22577
												49737.8
												50839.4
													Mean	Stdev
												WT	78106.7	6225.85
												TLR2 KO	45106.2	8992.99

## Sheet: Figure 1G,H
		Figure 1G and H
		iNOS						IL-1β
		Con	1	1	1			Con	1	1	1
		PFF	20.75	16.924	15.27			PFF	178.26	162	127.11
		wTIDM (2 uM)	10.48	6.15	13.17			wTIDM (2 uM)	46.2	43.11	54.19
		wTIDM (5 uM)	4	2.52	2.41			wTIDM (5 uM)	12.38	4.92	6.32
		mTIDM (5 uM)	21.96	28.16	16.21			mTIDM (5 uM)	83.28	159.78	175.32

## Sheet: Figure 1D
		Control	PFF	wtTIDM	mTIDM
		1	2.10391	0.921119	2.38258
		1	1.69528	0.778619	2.09539
		1	1.98029	0.823517	2.19398

## Sheet: Figure 1F
		Con	PFF	PFF+wt TIDM 2 uM	PFF+wt TIDM 5 uM	PFF+mTIDM 5 uM
		1	3.6849	1.89629	1.62479	3.74677
		1	2.9369	1.53065	1.29066	2.95781
		1	3.40809	1.70245	1.28277	3.43741

## Sheet: Figure 1M
						Mean	Stdev	SEM				Mean	Stdev			Mean	Stdev
		Control	104253	121687	88925.4	104955	16392.1	9464			Control	104955	16392.1		Control+LPS	255733	15008.8
		Control+LPS	181846	168242	198217	182768	15008.8	8665.33	6.06407		wTIDM	124981	32656.9		wTIDM+LPS	235480	56947
											mTIDM	94389.1	18250.1		mTIDM+LPS	218250	29845.9
						Mean	Stdev	SEM
		Wt TIDM	94782.4	120524	159638	124981	32656.9	18854.4
		Wt TIDM+LPS	244999	287067	174373	235480	56947	32878.3	2.91546
						Mean	Stdev	SEM
		Mt TIDM	90235.3	114358	78574	94389.1	18250.1	10536.7
		Mt TIDM+LPS	237720	233141	183888	218250	29845.9	17231.5	6.13239
