# Supplementary material for: Selective targeting of the TLR2/MyD88/NF-κB pathway reduces α-synuclein spreading in vitro and in vivo
Source: Nat Commun. 2021 Sep 10;12:5382. doi: 10.1038/s41467-021-25767-1 (PMC8433339; doi:10.1038/s41467-021-25767-1)
Supplement: Supplementary file 4 — Source Data [file 41467_2021_25767_MOESM4_ESM.zip › Figure 2.xlsx]

## Sheet: Figure 2C,D
			Synuclein in soluble fraction							Synuclein in insoluble fraction
		nTg	A53T+PBS	A53T+PFF	A53T+PFF+wtTIDM	A53T+PFF+mTIDM			nTg	A53T+PBS	A53T+PFF	A53T+PFF+wtTIDM	A53T+PFF+mTIDM
		0.285235	1.04369	1.37075	1.12333	1.40108			0.126	0.817	1.36	1.26	1.3
		0.209802	0.975648	1.52206	0.843617	0.943404			0.144	0.754	1.69	1.117	1.468
		0.185171	1.16987	1.28489	1.26643	1.21389			0.244	0.935	2.11	1.13	1.848
		0.0369156	0.628853	1.25643	0.886846	1.01834			0.177	0.84	1.66	0.958	1.51
		0.0980689	1.16453	1.14141	1.19064	1.02844			0.0419	0.505	1.754	1.225	0.944874
									0.09	0.56	2.33	0.7	1.99806

## Sheet: Figure 2F
																														Mean optical density	Fold change
																													nTg	0.0014228	1
																													A53T+PBS	0.194157	138.684
																														0.196292	140.209
																														0.164903	117.788
																														0.232472	166.051
																														0.259764	185.546
																														0.308868	220.62
																														0.232472	166.051
																														0.211056	150.754
																														0.16186	115.614
																														0.246856	176.326
																													A53T+PFF	0.421107	300.791
																														0.497208	355.148
																														0.39542	282.443
																														0.785612	561.152
																														0.801155	572.253
																														0.408505	291.789
																														0.486175	347.268
																														0.771268	550.905
																														0.39542	282.443
																														0.799901	571.358
																													A53T+PFF+wtTIDM	0.248423	177.445
																														0.437872	312.766
																														0.298274	213.053
																														0.224718	160.513
																														0.246339	175.957
																														0.273588	195.42
																														0.447328	319.52
																														0.203556	145.397
																														0.380465	271.761
																														0.257494	183.924
																													A53T+PFF+mTIDM	0.458283	327.345
																														0.493463	352.473
																														0.689919	492.799
																														0.511096	365.068
																														0.538191	384.422
																														0.359083	256.488
																														0.436143	311.531
																														0.457419	326.728
																														0.568971	406.408
																														0.44339	316.707

## Sheet: Figure 2H
																														Mean optical density	Fold change
																													nTg	0.00211552	1
																													A53T+PBS	0.493455	232.762
																														0.319836	150.866
																														0.292258	137.858
																														0.356392	168.11
																														0.284469	134.184
																														0.460201	217.076
																														0.393648	185.683
																														0.187989	88.674
																														0.347249	163.797
																														0.102858	48.518
																													A53T+PFF	0.757615	357.366
																														0.840012	396.232
																														0.794026	374.54
																														0.519694	245.139
																														0.653384	308.2
																														0.637754	300.827
																														0.904263	426.539
																														0.75949	358.25
																														0.527112	248.638
																														0.495271	233.618
																													A53T+PFF+wtTIDM	0.58465	275.778
																														0.503542	237.52
																														0.420805	198.493
																														0.561698	264.952
																														0.350553	165.355
																														0.579999	273.584
																														0.424925	200.437
																														0.597418	281.801
																														0.384797	181.508
																														0.549333	259.119
																													A53T+PFF+mTIDM	0.601564	283.756
																														0.751823	354.633
																														0.633809	298.966
																														0.579035	273.13
																														0.648458	305.876
																														0.751018	354.254
																														0.680865	321.163
																														0.555833	262.185
																														0.652406	307.739
																														0.703705	331.936

## Sheet: Figure 2K,L
			Synuclein in soluble fraction							Synuclein in insoluble fraction
			nTg	A53T+PBS	A53T+PFF	A53T+PFF+wtTIDM	A53T+PFF+mTIDM			nTg	A53T+PBS	A53T+PFF	A53T+PFF+wtTIDM	A53T+PFF+mTIDM
			0.208771	0.521558	1.66873	1.42748	1.09192			0.053827	0.485384	2.32877	1.08327	1.73807
			0.248609	0.674208	1.7032	1.49116	0.911041			0.080456	0.303111	1.76738	0.517534	1.51329
			0.104787	0.887273	1.4528	1.41278	1.64999			0.127975	0.600317	1.44682	0.826513	1.41972
			0.252602	0.907308	2.40679	1.52011	1.72138			0.097817	1.1552	1.32241	0.754418	1.12533
