# Supplementary material for: Selective targeting of the TLR2/MyD88/NF-κB pathway reduces α-synuclein spreading in vitro and in vivo
Source: Nat Commun. 2021 Sep 10;12:5382. doi: 10.1038/s41467-021-25767-1 (PMC8433339; doi:10.1038/s41467-021-25767-1)
Supplement: Supplementary file 4 — Source Data [file 41467_2021_25767_MOESM4_ESM.zip › Figure 3.xlsx]

## Sheet: Figure 3D,E
				Soluble fraction								Insoluble fraction
				nTg	0.128615	0.0259422	0.148029	0.237922				nTg	0.167	0.0527536	0.339706	0.164601
				A53T+PBS	1.14244	0.629713	1.13877	1.10455				A53T+PBS	0.681785	0.468716	0.936999	1.28435
				A53T+PFF	1.32398	0.947918	1.66355	2.2671				A53T+PFF	1.28011	1.93041	1.5675	1.63413
				Bigenic+PBS	0.763612	1.96024	0.435425	1.38356				Bigenic	0.558824	0.807567	0.508113	1.00989
				Bigenic+PFF	0.746734	1.78427	1.21439	0.555164				Bigenic+PFF	0.948615	0.956642	1.1299	0.902708

## Sheet: Figure 3G
										Mean optical density	Fold change
									nTg	0.00210076	1
									A53T	0.269829	128.49
										0.215565	102.65
										0.182465	86.8883
										0.339195	161.522
										0.339195	161.522
										0.375315	178.721
										0.236105	112.431
										0.185867	88.5083
									A53T+PFF	0.531836	253.255
										0.522921	249.01
										0.6055	288.333
										0.603628	287.442
										0.432349	205.881
										0.721551	343.596
										0.503934	239.968
										0.76885	366.119
									Bigenic	0.196291	93.4717
										0.186391	88.7575
										0.212515	101.198
										0.162137	77.2083
										0.26793	127.586
										0.262137	124.827
										0.190924	90.9161
										0.249392	118.758
									Bigenic+PFF	0.276312	131.577
										0.244935	116.636
										0.314809	149.909
										0.248446	118.308
										0.22199	105.71
										0.349087	166.232
										0.38281	182.291
										0.307948	146.642

## Sheet: Sheet3
													Mean optical density	Fold change
												nTg	0.000979145	1
												A53T	0.350028	233.352	229.075
													0.337197	224.798
													0.454211	302.808	260.838
													0.328303	218.869
													0.472942	315.294	261.908
													0.312782	208.522
													0.344248	229.499	252.079
													0.41199	274.66
												A53T+PFF	1.00541	670.276	544.487
													0.628047	418.698
													0.93161	621.073	505.509
													0.584917	389.945
													0.805731	537.154	500.633
													0.696169	464.113
													0.796882	531.255	488.211
													0.66775	445.167
												Bigenic	0.229373	152.915	207.167
													0.392128	261.418
													0.432326	288.218	233.689
													0.268741	179.16
													0.429373	286.249	266.999
													0.371623	247.749
													0.192035	128.024	174.706
													0.332082	221.388
												Bigenic+PFF	0.350028	233.352	229.075
													0.337197	224.798
													0.454211	302.808	260.838
													0.328303	218.869
													0.428253	285.502	255.41
													0.337976	225.318
													0.387476	258.318	276.499
													0.442022	294.681
