# Supplementary material for: Selective targeting of the TLR2/MyD88/NF-κB pathway reduces α-synuclein spreading in vitro and in vivo
Source: Nat Commun. 2021 Sep 10;12:5382. doi: 10.1038/s41467-021-25767-1 (PMC8433339; doi:10.1038/s41467-021-25767-1)
Supplement: Supplementary file 4 — Source Data [file 41467_2021_25767_MOESM4_ESM.zip › Figure 4.xlsx]

## Sheet: Figure 4B
		TH+ve neurons			TH+ve neurons			TH+ve neurons			TH+ve neurons			TH+ve neurons
	nTg	7254.02		A53T+PBS	8803.18		A53T+PFF	5850.36		A53T+PFF+wtTIDM	6687.9		A53T+PFF+mTIDM	5854.3
		8410.01			7026.33			5369.61			6180.54			5806.7
		6562.56			7114.9			4025.5			6585.7			4473.37
		6673			7267.3			4054.76			6161.94			4441.94
		7425.65			5485.42			5366.59			5249.78			4358.13

## Sheet: Figure 4D
						nTg	1.0877	1.02053	1.51115	1.73726
						A53T+PBS	1.09741	1.01359	1.58008	1.72456
						A53T+PFF	0.652134	0.665829	0.783302	0.762852
						A53T+PFF+wTIDM	1.39148	1.35392	1.50657	1.37888
						A53T+PFF+mTIDM	0.945021	1.02249	0.97921	1.24106

## Sheet: Figure 4F
		nTg					A53T+PBS					A53T+PFF					A53T+PFF+wtTIDM					A53T+PFF+mTIDM
		69.536	0.56433	0.644607	100		47.93	0.725933	0.57492	89.2733		95.252	0.427666	0.418709	65.017		50.906	0.699771	0.653444	101.467		97.425	0.41787	0.463306	71.942
		62.102	0.613435				96.08	0.423907				99.263	0.409753				55.803	0.659883				79.031	0.508743
		51.823	0.692018														63.953	0.600679
		63.908	0.600985				56.424	0.655076	0.606969	94.2499		100.618	0.403864	0.425438	66.0619							83.959	0.482473	0.483069	75.0107
		57.595	0.646155				70.417	0.558863				91.102	0.447012				75.079	0.531022	0.616427	95.7185		83.729	0.483664
		52.998	0.682281				81.423	0.495793									50.665	0.701832
		67.856	0.574952									85.896	0.472567	0.451985	70.184							100.294	0.405265	0.490317	76.1361
		76.856	0.520862				82.048	0.492472	0.500863	77.7738		94.436	0.431403				66.117	0.586227	0.617564	95.8951		67.791	0.575368
		52.927	0.682863				78.938	0.509254									57.232	0.648901
		34.542	0.868193				90.514	0.449824				109.699	0.366338	0.395722	61.4475							103.395	0.392041	0.405404	62.9509
												95.815	0.425107				58.077	0.642536	0.582327	90.4235		97.224	0.418767
							103.018	0.393627	0.601242	93.3605							76.634	0.522119
							39.599	0.808856				82.359	0.490829	0.47126	73.177							88.632	0.45895	0.42238	65.5869
							66.13	0.586142				90.126	0.45169				73.768	0.538672	0.527005	81.833		104.889	0.38581
																	77.84	0.515337
							54.012	0.67405	0.681219	105.779
							52.258	0.688387

## Sheet: Figure 4H
						nTg	1.40501	1.09477	1.16314	1.6015
						A53T+PBS	1.34233	1.54264	1.07293	1.05262
						A53T+PFF	0.66125	0.788413	0.750803	0.733396
						A53T+PFF+wTIDM	0.978287	2.08295	1.24746	1.33102
						A53T+PFF+mTIDM	0.156723	0.400517	0.73125	0.776978

## Sheet: Figure 4I,J,K
			DA
			Values			ng/mg tissue													Standard curve for DA
		nTg	1.9	1.899	14.8359	29.6719	27.9531	5.29255	2.64627
		nTg	1.41	1.409	11.0078	22.0156
		nTg	1.65	1.649	12.8828	25.7656
		nTg	2.2	2.199	17.1797	34.3594
		A53T+PBS	1.27	1.269	9.91406	19.8281	22.25	1.93271	0.966353	2.0244				nTg	25.8177	2.21032
		A53T+PBS	1.45	1.449	11.3203	22.6406								A53T+PBS	21.4948	0.852641
		A53T+PBS	1.41	1.409	11.0078	22.0156								A53T+PFF 1	10.974	2.42117
		A53T+PBS	1.57	1.569	12.2578	24.5156								A53T+PFF+wtTIDM 1	20.6094	0.738409
		A53T+PFF 1	0.4	0.399	3.11719	6.23438	12.7578	4.94497	2.47248					A53T+PFF+mTIDM 1	12.7969	0.950432
		A53T+PFF 2	0.8	0.799	6.24219	12.4844
		A53T+PFF 3	0.91	0.909	7.10156	14.2031
		A53T+PFF 4	1.16	1.159	9.05469	18.1094
		A53T+PFF+wtTIDM 1	1.39	1.389	10.8516	21.7031	21.3125	1.75158	0.87579	-3.2614	-0.718851
		A53T+PFF+wtTIDM 2	1.23	1.229	9.60156	19.2031
		A53T+PFF+wtTIDM 3	1.34	1.339	10.4609	20.9219
		A53T+PFF+wtTIDM 4	1.5	1.499	11.7109	23.4219
		A53T+PFF+mTIDM 1	0.93	0.929	7.25781	14.5156	14.4375	3.54588	1.77294	3.4767	0.552084
		A53T+PFF+mTIDM 2	0.81	0.809	6.32031	12.6406
		A53T+PFF+mTIDM 3	0.72	0.719	5.61719	11.2344
		A53T+PFF+mTIDM 4	1.24	1.239	9.67969	19.3594
			DOPAC
			Values			ng/mg tissue													Standard curve for DOPAC
		nTg	0.2	0.829876	1.65975	2.73859	0.769595	0.384797
		nTg	0.42	1.74274	3.48548									nTg	2.73859	0.384797
		nTg	0.35	1.45228	2.90456									A53T+PBS	2.61411	0.247807
		nTg	0.38	1.45228	2.90456									A53T+PFF 1	1.86722	0.198997
		A53T+PBS	0.3	1.24481	2.48963	2.61411	0.495615	0.247807	0.271979					A53T+PFF+wtTIDM 1	2.78008	0.210217
		A53T+PBS	0.24	0.995851	1.9917									A53T+PFF+mTIDM 1	1.92946	0.192771
		A53T+PBS	0.38	1.57676	3.15353
		A53T+PBS	0.34	1.41079	2.82158
		A53T+PFF 1	0.22	0.912863	1.82573	1.86722	0.397994	0.198997
		A53T+PFF 2	0.16	0.6639	1.3278
		A53T+PFF 3	0.25	1.03734	2.07469
		A53T+PFF 4	0.27	1.12033	2.24066
		A53T+PFF+wtTIDM 1	0.27	1.12033	2.24066	2.78008	0.420434	0.210217	-3.1536	0.510754
		A53T+PFF+wtTIDM 2	0.32	1.3278	2.6556
		A53T+PFF+wtTIDM 3	0.37	1.53527	3.07054
		A53T+PFF+wtTIDM 4	0.38	1.57676	3.15353
		A53T+PFF+mTIDM 1	0.25	1.03734	2.07469	1.92946	0.385542	0.192771	2.98231	0.224649
		A53T+PFF+mTIDM 2	0.19	0.788382	1.57676
		A53T+PFF+mTIDM 3	0.2	0.829876	1.65975
		A53T+PFF+mTIDM 4	0.29	1.20332	2.40664
			HVA
			Values			ng/mg tissue													Standard curve for HVA
		nTg	0.09	0.093	1.27397	1.58219	0.360268	0.180134						nTg	1.58219	0.180134
		nTg	0.11	0.113	1.54795									A53T+PBS	1.37671	0.151874
		nTg	0.1	0.103	1.41096									A53T+PFF 1	0.965753	0.116974
		nTg	0.15	0.153	2.09589									A53T+PFF+wtTIDM 1	1.23973	0.0655772
		A53T+PBS	0.09	0.093	1.27397	1.37671	0.303747	0.151874	0.872103					A53T+PFF+mTIDM 1	1.17123	0.188615
		A53T+PBS	0.07	0.073	1
		A53T+PBS	0.12	0.123	1.68493
		A53T+PBS	0.11	0.113	1.54795
		A53T+PFF 1	0.06	0.063	0.863014	0.965753	0.233949	0.116974
		A53T+PFF 2	0.07	0.073	1
		A53T+PFF 3	0.05	0.053	0.726027
		A53T+PFF 4	0.09	0.093	1.27397
		A53T+PFF+wtTIDM 1	0.09	0.093	1.27397	1.23973	0.131154	0.0655772	-2.04302	-0.828079
		A53T+PFF+wtTIDM 2	0.08	0.083	1.13699
		A53T+PFF+wtTIDM 3	0.1	0.103	1.41096
		A53T+PFF+wtTIDM 4	0.08	0.083	1.13699
		A53T+PFF+mTIDM 1	0.11	0.113	1.54795	1.17123	0.377231	0.188615	0.342997	0.92582
		A53T+PFF+mTIDM 2	0.07	0.073	1
		A53T+PFF+mTIDM 3	0.05	0.053	0.726027
		A53T+PFF+mTIDM 4	0.1	0.103	1.41096

## Sheet: Figure 4M,N
				Rearing	nTg	A53T+PBS	A53T+PFF	A53T+PFF+wtTIDM	A53T+PFF+mTIDM
					27	33	14	20	16
					21	22	19	29	14
					16	29	18	29	21
					20	32	17	26	23
					26	24	3	19	11
					19	22	12	23	9
				Rotarod	nTg	A53T+PBS	A53T+PFF	A53T+PFF+wtTIDM	A53T+PFF+mTIDM
					195	110	31	132	71
					256	300	86	198	57
					300	219	28	180	20
					215	111	67	129	83
					187	202	56	105	62
					196	181	41	228	146
