# Supplementary material for: Selective targeting of the TLR2/MyD88/NF-κB pathway reduces α-synuclein spreading in vitro and in vivo
Source: Nat Commun. 2021 Sep 10;12:5382. doi: 10.1038/s41467-021-25767-1 (PMC8433339; doi:10.1038/s41467-021-25767-1)
Supplement: Supplementary file 4 — Source Data [file 41467_2021_25767_MOESM4_ESM.zip › Figure 5.xlsx]

## Sheet: Figure 5B
		a-Syn monomer
		Control	1	1	1
		IL-1b 5ng/ml	1.13068	1.00697	1.03126
		IL-1b 10ng/ml	2.46889	2.17251	2.37827
		IL-1b 15ng/ml	3.8089	3.54762	3.96073
		IL-1b 20ng/ml	5.12807	4.9921	5.18421
		IL-1b 25ng/ml	4.57626	4.15541	4.81196
		a-Syn oligomer
		Control	1	1	1
		IL-1b 5ng/ml	1.85844	1.99287	1.94098
		IL-1b 10ng/ml	1.91081	2.13362	2.0034
		IL-1b 15ng/ml	1.78036	2.14931	1.87521
		IL-1b 20ng/ml	1.80871	1.95662	1.87131
		IL-1b 25ng/ml	2.43305	2.87051	2.64481

## Sheet: Figure 5E
			Control	IL-1b 5	IL-1b 10	IL-1b 20	IL-1b 25
			1	1.99377	2.97508	3.22741	3.1028
			1	2.16667	3.03986	4.17754	3.86594
			1	1.87032	2.51585	3.88473	3.33429

## Sheet: Figure 5F
		Con	il-1b	il-1b+wNBD	il-1b+wNBD	il-1b+mNBD	il-1b+mNBD
		1	23.9176	7.46426	5.50217	23.2636	25.8125
		1	28.2465	7.1602	3.38698	27.0958	28.0514
		1	25.8125	7.83536	4.50023	24.9333	23.2636

## Sheet: Figure 5H
			WT 0	WT 5	WT 10	WT 20	Mut 0	Mut 5	Mut 10	Mut 20
			1	4.68571	5.24118	6.35294	1	1.24121	1.38291	1.40502
			1	4.76682	5.43033	6.38104	1	1.42424	1.50342	1.56598
			1	4.42975	4.89339	6.59669	1	1.43054	1.5202	1.77143

## Sheet: Sheet4
				p65			p50			p300			RNA Pol			CBP			IgG
			0	5 ng/μl	10 ng/μl	0	5 ng/μl	10 ng/μl	0	5 ng/μl	10 ng/μl	0	5 ng/μl	10 ng/μl	0	5 ng/μl	10 ng/μl	0	5 ng/μl	10 ng/μl
			1	15.343	21.4869	1	11.2645	15.4876	1	11.4785	14.3864	1	15.4528	14.5482	1	1.45872	1.8438	1	1.27532	1.16739
			1	13.8725	20.463	1	13.4537	14.5386	1	15.4387	15.4398	1	14.4528	16.3629	1	1.7693	2.34286	1	1.32965	1.34276
			1	13.9814	19.3911	1	14.1571	14.5561	1	13.4884	15.3498	1	13.766	14.5173	1	1.4308	1.81456	1	1.20866	1.17237
