# Supplementary material for: Selective targeting of the TLR2/MyD88/NF-κB pathway reduces α-synuclein spreading in vitro and in vivo
Source: Nat Commun. 2021 Sep 10;12:5382. doi: 10.1038/s41467-021-25767-1 (PMC8433339; doi:10.1038/s41467-021-25767-1)
Supplement: Supplementary file 4 — Source Data [file 41467_2021_25767_MOESM4_ESM.zip › Figure 6.xlsx]

## Sheet: Figure 6C
	con	22.7487	18.3614	4.38726	4.12174		1					con	1	1	1
		22.4695	18.5967	3.87281			1					PFF	4.02308	7.48177	4.39792
		23.008	18.9029	4.10515			1					PFF+wtTIDM	2.02434	1.83462	1.49982
												PFF+mTIDM	7.06676	4.16465	6.86616
	PFF	20.6666	18.5529	2.1137		-2.0083	4.02308
		20.7169	19.4982	1.21862		-2.90338	7.48177
		20.552	18.5668	1.98518		-2.13682	4.39792
	PFF+wtTIDM	22.1461	19.0416	3.10455		-1.01745	2.02434
		21.8753	18.6288	3.24652		-0.875481	1.83462
		21.9048	18.3676	3.53721		-0.584793	1.49982
	PFF+mTIDM	20.2896	18.9887	1.30095		-2.82105	7.06676
		20.9943	18.9305	2.0638		-2.0582	4.16465
		21.3904	20.0479	1.3425		-2.7795	6.86616

## Sheet: Figure 6E
								MFI
							1st	2nd	3rd
						Control	156640	328089	208107
						PFF	665029	633805	705100
						wtTIDM+PFF	262721	417254	548985
						mTIDM+PFF	735602	600116	691902

## Sheet: Figure 6G
					MFI values
			nTg	A53T+PBS	A53T+PFF	A53T+PFF+wTIDM	A53T+PFF+mTIDM
			7238.42	16328.8	38917.6	25600	24006.4
			1866.7	18057.6	34680.4	20906	40186.8
			15168.4	11988.1	45295.8	19608	27170.7
			10383.1	22267	33146.5	22184.6	27932.5
			1661.86	3250.1	19041.1	7087.14	23071.5
			5486.31	13098.3	21827	15829.1	22531.6
			12033.8	16489.4	31200.5	20081.5	21316.9
			19905.8	6578.34	26612.6	25760.3	34428.7
			2477.04	12481.9	24959.7	20624.8	33816.8
			5716.4	9882.43	19904.7	8510.74	26129.7

## Sheet: Figure 6H
				p65						p50						p300						RNA Pol						IgG
		nTg	A53T+PBS	A53T+PFF	A53T+PFF+wtTIDM	A53T+PFF+mTIDM		nTg	A53T+PBS	A53T+PFF	A53T+PFF+wtTIDM	A53T+PFF+mTIDM		nTg	A53T+PBS	A53T+PFF	A53T+PFF+wtTIDM	A53T+PFF+mTIDM		nTg	A53T+PBS	A53T+PFF	A53T+PFF+wtTIDM	A53T+PFF+mTIDM		nTg	A53T+PBS	A53T+PFF	A53T+PFF+wtTIDM	A53T+PFF+mTIDM
		1	6.26103	17.4663	7.55117	15.7524		1	7.05844	21.6778	6.18961	17.3775		1	4.2021	20.7223	8.02338	16.9523		1	6.93527	19.9491	3.43177	18.4155		1	1.01102	1.42337	1.19583	1.2224
		1	4.3731	20.4732	5.7394	18.5395		1	4.9825	18.429	8.3428	15.4936		1	6.3963	16.8394	4.6184	19.3264		1	5.1294	16.4932	5.3952	20.4836		1	1.3285	1.3064	1.2749	1.17628
		1	7.4935	19.5493	4.7397	17.3921		1	6.1293	20.5287	4.2372	20.5834		1	5.9274	22.3821	6.3972	16.3829		1	4.6825	17.6393	6.4286	17.593		1	1.2857	1.2849	1.0983	1.2854
