# Supplementary material for: Selective targeting of the TLR2/MyD88/NF-κB pathway reduces α-synuclein spreading in vitro and in vivo
Source: Nat Commun. 2021 Sep 10;12:5382. doi: 10.1038/s41467-021-25767-1 (PMC8433339; doi:10.1038/s41467-021-25767-1)
Supplement: Supplementary file 4 — Source Data [file 41467_2021_25767_MOESM4_ESM.zip › Figure 7.xlsx]

## Sheet: Figure 7B
								Mean optical density	Fold change
							nTg	0.00210076	1
							A53T+PBS	0.178204	84.8591
								0.221741	105.591
								0.233743	111.306
								0.147013	70.0062
								0.17742	84.4859
								0.215103	102.43
								0.122803	58.4774
								0.194819	92.771
							A53T+PFF	0.543059	258.599
								0.45108	214.8
								0.518761	247.029
								0.500244	238.212
								0.443811	211.339
								0.716681	341.277
								0.410357	195.408
								0.630057	300.027
							A53T+PFF+NBD	0.226383	107.802
								0.211582	100.753
								0.212135	101.016
								0.295319	140.628
								0.197371	93.9862
								0.375107	178.623
								0.230814	109.911
								0.205569	97.8902

## Sheet: Figure 7E,F
				Sol
				nTg	0.106418	0.593116	0.227284	0.231575
				A53T+PBS	1.20055	2.05233	1.46307	1.02
				A53T+PFF	3.7795	1.73225	2.72202	2.3601
				A53T+PFF+NBD	0.892198	1.57066	0.782887	1.44538
				Insol
				nTg	0.114588	0.208828	0.174665	0.0641201
				A53T+PBS	1.34761	1.23737	1.36545	0.935
				A53T+PFF	1.73836	1.51942	2.04763	1.68591
				A53T+PFF+NBD	1.17351	1.42691	0.947066	0.797252

## Sheet: Figure 7H
									Mean optical density	Fold change
								nTg	0.000979145	1
								A53T+PBS	0.260845	173.896
									0.337197	224.798
									0.288128	192.086
									0.439589	293.059
									0.450567	300.378
									0.223789	149.193
									0.170878	113.919
									0.309908	206.605
								A53T+PFF	1.01234	674.891
									0.579406	386.271
									0.650495	433.664
									0.597856	398.571
									0.935032	623.355
									0.808659	539.106
									0.583999	389.333
									0.642446	428.298
								A53T+PFF+NBD	0.364551	243.034
									0.422523	281.682
									0.415419	276.946
									0.417432	278.288
									0.297322	198.214
									0.409643	273.096
									0.662208	441.472
									0.563195	375.464
