# Supplementary material for: Selective targeting of the TLR2/MyD88/NF-κB pathway reduces α-synuclein spreading in vitro and in vivo
Source: Nat Commun. 2021 Sep 10;12:5382. doi: 10.1038/s41467-021-25767-1 (PMC8433339; doi:10.1038/s41467-021-25767-1)
Supplement: Supplementary file 4 — Source Data [file 41467_2021_25767_MOESM4_ESM.zip › Figure S10.xlsx]

## Sheet: Figure S10B,D
								Sol fraction
								nTg	0.387413	0.445035	0.666069	0.326112
								A53T	1.81285	0.914563	1.0609	2.35899	1.13962
								A53T+wTIDM	0.211628	1.67871	0.858651	1.09885	0.80113
								A53T+mTIDM	1.25229	1.20895	1.62848	1.38843	0.991681
								Insol fraction
								nTg	0.293972	0.211274	0.209491	0.197232
								A53T	0.891718	1.75302	1.75856	1.10347	1.32561
								A53T+wTIDM	0.312757	1.0777	1.15189	0.864121	0.319139
								A53T+mTIDM	1.36506	1.26124	1.39737	1.10823	1.49604

## Sheet: Figure S10F,G,H
	Area/cell	A53T	A53T+wTIDM	A53T+mTIDM		Average size	A53T	A53T+wTIDM	A53T+mTIDM		Integrated density	A53T	A53T+wTIDM	A53T+mTIDM
		385	304.833	309.333			12.7614	8.02191	12.4833			677.551	202.96	1323.25
		488.333	250.4	380.75			10.12	10.3275	21.176			1044.73	504.659	889.083
		414.2	280.333	245.4			8.192	7.10333	7.935			1195.78	905.716	1127.66
		226.8	265.167	443			8.68286	6.275	8.8175			1217.88	800.055	924.58
		289.6	164.125	321.5			10.855	5.19571	15.706			1386.06	658.942	1251.5
		374.6	230.2	448.8			10.63	10.48	8.772			2039.08	878.307	1418.1
		342.667	108.75	149.6			15.994	8.33625	17.91			1274.7	1062.86	658.555
		455	293.652	493.2			13.95	6.96	12.62			2602.26	198.426	759.558
		615.25	189.538	306.5			20.41	8.6	11.75			2261.53	263.769	1054.75
		454.25	240.875	335.478			17.738	7.51	11.8241			1054.75	565.128	1689.72

## Sheet: Figure S10J
				nTg	A53T	A53T+wTIDM	A53T+mTIDM
				2473.6	2746.95	4717.02	6441.44
				1585.59	5126.5	2241.49	4640.02
				2287.86	6009.1	2167.97	4228.94
				1018.55	4061.71	3369.35	3994.97
				518.303	2949.62	1794.56	4832.9
				2158.81	2754.9	2407.68	3648.67
				345.225	4582.84	4333.91	7560.53
				1829.4	4615.25	2279.03	6017.69
				1777.66	7494.46	2255.29	5227.6
				1411.47	4199.52	965.908	2968.17

## Sheet: Figure S10L,M
	iNOS											IL-1b
			nTg	A53T	A53T+wTIDM	A53T+mTIDM						nTg	0.433453	0.310916	0.207857	0.290869
			0.380952	1.85343	0.59982	1.85049						A53T	1.49854	2.35243	0.987785	1.23306
			0.348449	1.86973	0.995686	1.28415						wTIDM	0.455129	0.498754	0.896825	0.756019
			0.817113	1.09208	0.626157	1.45503						mTIDM	1.63589	1.06583	1.11558	1.42894
			0.254907	1.73064	0.380604	1.12282

## Sheet: Figure S10N,O
		Pole down										Pole turn
			nTg		A53T		A53T+wTIDM		A53T+mTIDM				nTg		A53T		A53T+wTIDM		A53T+mTIDM
			10		11		10		44				7		13		8		21
			6		17		15		20				9		13		11		17
			10		13		10		19				8		10		9		15
			8		22		9		35				5		18		11		16
			7		28		16		31				6		15		12		18
			9		16		17		15				9		26		13		13
