# Supplementary material for: Selective targeting of the TLR2/MyD88/NF-κB pathway reduces α-synuclein spreading in vitro and in vivo
Source: Nat Commun. 2021 Sep 10;12:5382. doi: 10.1038/s41467-021-25767-1 (PMC8433339; doi:10.1038/s41467-021-25767-1)
Supplement: Supplementary file 4 — Source Data [file 41467_2021_25767_MOESM4_ESM.zip › Figure S11.xlsx]

## Sheet: Figure S11B,D
								Sol fraction
								nTg	0.534427	0.251888	0.622685	0.372763
								A53T	1.16697	1.99817	0.915635	1.92394
								A53T/TLR2 KO	0.907578	1.05437	0.746846	1.15878
								A53T/TLR2 KO+wTIDM	1.50415	0.828091	2.2566	0.859704
								Insol fraction
								nTg	0.235592	0.191143	0.147809	0.115931
								A53T	1.24131	1.26319	1.81432	1.677	1.79798
								A53T/TLR2 KO	0.983048	1.20505	1.30696	0.780512	0.8292
								A53T/TLR2 KO+wTIDM	1.02722	1.01192	0.820562	0.527407	1.14118

## Sheet: Figure S11F,G,H
			A53T	A53T/TLR2 KO	A53T+TLR2 KO+wTIDM				A53T	A53T/TLR2 KO	A53T+TLR2 KO+wTIDM					A53T	A53T/TLR2 KO	A53T+TLR2 KO+wTIDM
		Area/cell	335	282.6	226.222			Average size	11.8241	4.30222	4.47			Integrated density		861.139	657.876	644.854
			380.312	352.5	310.182				11.0931	5.85273	5.4975					1206.83	752.413	714.124
			429.286	202.125	128				12.7614	10.36	6.62571					1658.15	837.451	592.294
			615.25	142.889	222.75				13.95	9.04	8.73875					1549.41	172.612	135.36
			347.778	108	268.78				18.9256	6.56875	5.76					825.933	384.253	348.46
			385	124.5	243.8				12.7614	11.5825	7.0375					677.551	1038.88	897.236
			488.333	321.4	204.25				10.12	8.526	6.07667					1044.73	1328.46	775.012
			414.2	318.4	256.667				8.192	10.515	7.8575					1195.78	1152.41	1001.8
			226.8	352.5	492				8.68286	9.04	9.62					1217.88	516.5	1226.45
			289.6	81.25	168.5				10.855	4.0525	8.33625					1386.06	1158.4	658.942

## Sheet: Figure S11J
			Area	138797 um^2
		WT				A53T					A53T/TLR2 KO					A53T/TLR2 KO+Wt TIDM
		Animal 1	49	353.034	360.238	Animal 1	77	554.767	495.688		Animal 1	67	482.719	457.503		Animal 1	56	403.467	383.654
			51	367.443			61	439.491				70	504.334				57	410.672
			53	381.853	399.865		70	504.334				63	453.9	405.869			56	403.467	355.435
			58	417.876			61	439.491	489.924			54	389.057				44	317.01
							75	540.358															nTg	A53T	A53T/TLR2 KO	A53T+TLR2 KO+wTIDM
																							360.238	495.688	457.503	383.654
		Animal 2	50	360.238	338.624	Animal 2	96	691.658	615.287		Animal 2	52	374.648	399.865		Animal 2	48	345.829	396.262				399.865	489.924	405.868	355.435
			44	317.01			93	670.043				55	396.262				58	417.876					338.624	615.287	399.865	396.262
			41	295.395	324.215		70	504.334				52	374.648	403.467			57	410.672	396.262				324.214	605.2	403.467	396.262
			49	353.034			88	634.019	605.2			63	453.9				57	410.672					374.648	420.278	413.554	417.877
							80	576.381															243.093	414.274	410.672	421.479
																							399.865	691.658	507.936	504.334
		Animal 3	51	367.443	374.648	Animal 3	57	410.672	420.278		Animal 3	53	381.853	413.554		Animal 3	51	367.443	417.876				439.491	821.343	612.405	479.117
			53	381.853			59	425.081				70	504.334				52	374.648
			56	403.467	443.093		63	453.9				50	360.238				70	504.334
			67	482.719			60	432.286	414.274			51	367.443	410.672			64	461.105	453.9
							55	396.262				63	453.9				53	381.853
							56	403.467
		Animal 4	55	396.262	399.865	Animal 4	99	713.272	691.658		Animal 4	75	540.358	507.936		Animal 4	72	518.743	504.334
			56	403.467			93	670.043				66	475.515				68	489.924
			63	453.9	439.491		118	850.162	821.343			78	561.972	612.405			61	439.491	479.117
			59	425.081			110	792.524				92	662.839				72	518.743

## Sheet: Figure S11L,M
		iNOS
			nTg	0.55107	0.281346	0.168964	0.828711
			A53T	1.56517	1.66297	3.11939	1.23479
			Bigenic	0.941565	0.958934	0.703886	0.488983
			Bigenic+TIDM	0.818431	0.313208	0.541885	1.13978
		IL-1b
			nTg	0.777976	0.216757	0.320287	0.310916
			A53T	2.00635	1.84185	1.49854	2.35243
			Bigenic	1.04716	1.10984	1.37174	0.93991
			Bigenic+TIDM	1.20052	1.375	1.19087	0.896825

## Sheet: Figure 11N,O
			Pole down										Pole turn
				nTg		A53T		A53T/TLR2 KO		A53T/TLR2 KO				nTg		A53T		A53T/TLR2 KO		A53T/TLR2 KO
				15		19		7		13				5		11		10		10
				8		17		6		12				6		17		5		3
				7		24		10		6				8		13		4		6
				9		25		9		8				7		26		8		5
				11		32		13		9				4		21		11		4
				12		29		11		11				5		19		9		11
