# Supplementary material for: Selective targeting of the TLR2/MyD88/NF-κB pathway reduces α-synuclein spreading in vitro and in vivo
Source: Nat Commun. 2021 Sep 10;12:5382. doi: 10.1038/s41467-021-25767-1 (PMC8433339; doi:10.1038/s41467-021-25767-1)
Supplement: Supplementary file 4 — Source Data [file 41467_2021_25767_MOESM4_ESM.zip › Figure S12.xlsx]

## Sheet: Figure S12B
		Control	TNF-a 5	TNF-a 10	TNF-a 15	TNF-a 20	TNF-a 25
		1	1.76738	3.35649	3.63457	3.73342	4.91379
		1	1.61934	2.92631	2.85275	3.06744	3.98302
		1	1.84083	3.11018	2.99274	3.36844	3.23678

## Sheet: Figure S12D
		Con	TNF-A	TNF+Wnbd	TNF+Wnbd	TNF+Mnbd	TNF+Mnbd
		1	22.0087	8.22491	6.40856	22.0087	23.4254
		1	22.9433	6.06287	3.05252	22.4711	17.2676
		1	25.9921	8.22491	5.85634	24.2515	23.5883

## Sheet: Figure S12E
			Control	WT TNF-a 5	WT TNF-a 10	WT TNF-a 20		Control	Mut TNF-a 5	Mut TNF-a 10	Mut TNF-a 20
			1	3.69627	3.37536	3.1318		1	1.24138	1.17241	1.11724
			1	3.56757	3.33514	3.11351		1	1.23492	1.16508	1.09841
			1	3.76308	3.52923	3.61846		1	1.07576	1.08182	1.01515
