# Supplementary material for: Selective targeting of the TLR2/MyD88/NF-κB pathway reduces α-synuclein spreading in vitro and in vivo
Source: Nat Commun. 2021 Sep 10;12:5382. doi: 10.1038/s41467-021-25767-1 (PMC8433339; doi:10.1038/s41467-021-25767-1)
Supplement: Supplementary file 4 — Source Data [file 41467_2021_25767_MOESM4_ESM.zip › Figure S13.xlsx]

## Sheet: Figure S13C
		Control	IL-1b 5	IL-1b 10	IL-1b 15	IL-1b 20	IL-1b 25
		1	1.875	2.91667	4.1875	3.76667	3.33333
		1	2.08171	3.26848	5.23735	4.02335	3.86381
		1	2.13559	3.3017	3.26848	3.38983	3.19661

## Sheet: Figure S13E
			Control mono	IL-1b mono	wtNBD 5 mono	wtNBD 10 mono	mNBD 10 mono
			1	2.01831	0.935136	0.932231	2.27858
			1	1.96961	0.888115	0.881477	2.11661
			1	2.17522	0.895365	0.906203	2.13919
			Control oligo	IL-1b oligo	wtNBD 5 oligo	wtNBD 10 oligo	mNBD 10 oligo
			1	2.29362	1.84955	1.20866	2.39485
			1	2.21879	1.8582	1.16836	2.25369
			1	2.28153	1.84489	1.16718	2.21654

## Sheet: Figure S13G
			p65				p50					p300				RNA-Pol				CBP				IgG
		0	5 ng/μl	10 ng/μl		0	5 ng/μl	10 ng/μl			0	5 ng/μl	10 ng/μl		0	5 ng/μl	10 ng/μl		0	5 ng/μl	10 ng/μl		0	5 ng/μl	10 ng/μl
		1	14.9285	16.7955		1	14.8254	19.1597			1	14.3204	14.42		1	13.9288	14.0257		1	1.31951	1.26576		1	1.1487	1.24833
		1	13.6422	18.1261		1	18.6357	20.5348			1	13.737	16.9123		1	15.455	16.4498		1	1.37554	1.52626		1	1.24833	1.22264
		1	11.5514	15.1369		1	16.3362	16.1113			1	11.6318	13.2691		1	13.3614	14.5203		1	1.25701	1.33793		1	1.10957	1.12506
