# Supplementary material for: Selective targeting of the TLR2/MyD88/NF-κB pathway reduces α-synuclein spreading in vitro and in vivo
Source: Nat Commun. 2021 Sep 10;12:5382. doi: 10.1038/s41467-021-25767-1 (PMC8433339; doi:10.1038/s41467-021-25767-1)
Supplement: Supplementary file 4 — Source Data [file 41467_2021_25767_MOESM4_ESM.zip › Figure S14.xlsx]

## Sheet: Sheet1
				100			250			500
			pcDNA	p65		pcDNA	p65		pcDNA	p65
			1	2.77735		1	5.14557		1	3.66706
			1	2.6346		1	5.10557		1	3.47628
			1	4.77881		1	4.97963		1	5.92274
			1	5.32848		1	4.49756		1	5.10284
