# Supplementary material for: Selective targeting of the TLR2/MyD88/NF-κB pathway reduces α-synuclein spreading in vitro and in vivo
Source: Nat Commun. 2021 Sep 10;12:5382. doi: 10.1038/s41467-021-25767-1 (PMC8433339; doi:10.1038/s41467-021-25767-1)
Supplement: Supplementary file 4 — Source Data [file 41467_2021_25767_MOESM4_ESM.zip › Figure S15.xlsx]

## Sheet: Figure S15A
			Control	MPP+ 0.5	MPP+ 1	MPP+ 2	Control	MPP+ 0.5	MPP+ 1	MPP+ 2
			1	2.86191	2.97143	2.18095	1	1.2	1.3125	1.19583
			1	2.82222	2.85778	2.21333	1	1.22857	1.05397	1.09841
			1	2.68421	2.98421	2.3	1	1.07576	1.08182	0.972727

## Sheet: Figure S15B
		Con	LPS 0.5	LPS 1	LPS 2		Con	LPS 0.5	LPS 1	LPS 2
		1	1.75084	1.89721	1.97207		1	1.75084	1.89721	1.97207
		1	1.94697	2.12405	2.11648		1	1.94697	2.12405	2.11648
		1	2.37183	2.51976	2.29483		1	2.37183	2.51976	2.29483

## Sheet: Figure S15C
		Con	TAT 0.5	TAT 1	TAT 2		Con	TAT 0.5	TAT 1	TAT 2
		1	2.31102	3.4498	2.36024		1	1.20833	1.29167	1.29167
		1	1.65406	2.61384	2		1	1.16667	1.26667	1.2
		1	2.182	3.53477	2.84356		1	1.0625	1.25	1.15625

## Sheet: Figure S15D
		Control	ODN 0.5	ODN 1	ODN 2		Control	ODN 0.5	ODN 1	ODN 2
		1	3.19685	3.4498	2.19882		1	1.14754	1.17049	1.19344
		1	2.40306	2.61384	1.7329		1	1.12308	1.12923	1.14461
		1	3.22495	3.53477	2.40184		1	1.05366	1.07073	1.07805

## Sheet: Figure S15E
		Control	Poly IC 0.5	Poly IC 1	Poly IC 2		Control	Poly IC 0.5	Poly IC 1	Poly IC 2
		1	2.88667	3.3	3.27333		1	1.08511	1.15248	1.08156
		1	2.74193	3.32903	3.2129		1	1.06897	1.08621	1.03448
		1	2.89655	3.5069	3.33448		1	1.15636	1.2	1.16364

## Sheet: Figure S15F
		Control	IFN-g 0.5	IFN-g 1	IFN-g 2		Control	IFN-g 0.5	IFN-g 1	IFN-g 2
		1	1.95454	2.22727	2.01818		1	2.06542	2.27103	1.85047
		1	2.06612	1.96694	1.8843		1	1.94783	1.98261	1.76522
		1	2.10169	2.16102	1.86441		1	2.36735	2.22449	2.13265
