# Supplementary material for: Selective targeting of the TLR2/MyD88/NF-κB pathway reduces α-synuclein spreading in vitro and in vivo
Source: Nat Commun. 2021 Sep 10;12:5382. doi: 10.1038/s41467-021-25767-1 (PMC8433339; doi:10.1038/s41467-021-25767-1)
Supplement: Supplementary file 4 — Source Data [file 41467_2021_25767_MOESM4_ESM.zip › Figure S16.xlsx]

## Sheet: Figure S14A,B
														TNF-alpha
		Cont	PFA	PFA + wt TIDM	PFA + mTIDM						Cont	PFA	PFA + wt TIDM	PFA + mTIDM
		76	566	176	426						91.3	475.3	180.3	440.3
		106	586	206	476						82.3	453.3	231.3	430.3
		92	492	232	452						100.6	540.6	240.6	500.6
		92	542	242	392						118.6	500.6	280.6	520.6
	Mean	91.5	546.5	214	436.5					Mean	98.2	492.45	233.2	472.95
	Stdev	12.261	40.5422	29.5296	36.0139					Stdev	15.5171	37.4686	41.2454	44.4226

## Sheet: Figure S14D
							Mean	Stdev	SEM
			con	1	1	1	1	0	0
			PFF	5.26238	4.87686	4.9964	5.04521	0.19734	0.113934
			PFF+wtNBD	1.83631	2.17155	1.08311	1.69699	0.557433	0.321834
			PFF+mNBD	2.74299	3.66108	3.12204	3.17537	0.461365	0.266369

## Sheet: Figure 14F
					Control	PFF	wtNBD+PFF	mNBD+PFF
					346731	805366	279391	858343
					121944	802677	370957	742604
					89467.9	834667	462389	754416
