# Supplementary material for: Selective targeting of the TLR2/MyD88/NF-κB pathway reduces α-synuclein spreading in vitro and in vivo
Source: Nat Commun. 2021 Sep 10;12:5382. doi: 10.1038/s41467-021-25767-1 (PMC8433339; doi:10.1038/s41467-021-25767-1)
Supplement: Supplementary file 4 — Source Data [file 41467_2021_25767_MOESM4_ESM.zip › Figure S17.xlsx]

## Sheet: Sheet1
			nTg	A53T+PBS	A53T+PFF	A53T+PFF+wtNBD
			506.036	1670.25	3210.07	1560.26
			971.78	1881.32	4415.18	1812.07
			1058.5	1984.5	3473.59	3224.62
			1136.93	2388.32	3808.29	1529.04
			826.725	1666.95	2881.06	1856.16
			990.412	1383.9	4736.49	2380.74
			751.92	1471.03	2352.53	2159.31
			843.48	1789.37	2886.82	2904.89
