# Supplementary material for: Selective targeting of the TLR2/MyD88/NF-κB pathway reduces α-synuclein spreading in vitro and in vivo
Source: Nat Commun. 2021 Sep 10;12:5382. doi: 10.1038/s41467-021-25767-1 (PMC8433339; doi:10.1038/s41467-021-25767-1)
Supplement: Supplementary file 4 — Source Data [file 41467_2021_25767_MOESM4_ESM.zip › Figure S18.xlsx]

## Sheet: Figure S17C
		nTg	A53T+PBS	A53T+PFF	A53T+PFF+wtNBD
		0.976829	1.74398	0.376892	1.11176
		1.19952	0.693405	0.808301	1.17132
		1.00986	1.65287	0.815018	1.22518
		0.938436	1.03815	0.46926	1.39264

## Sheet: Figure S17D,E,F
							DA (ng/mg tissue)						DOPAC (ng/mg tissue)							HVA (ng/mg tissue)
			nTg	2.63	2.629	20.5391	41.0781			nTg	0.43	1.78423	3.56846			nTg	0.18	0.183	2.50685	5.0137
				2.45	2.449	19.1328	38.2656				0.68	2.82158	5.64315				0.16	0.163	2.23288	4.46575
				1.94	1.939	15.1484	30.2969				0.51	2.11618	4.23237				0.15	0.153	2.09589	4.19178
			A53T+PBS	2.36	2.359	18.4297	36.8594			A53T+PBS	0.66	2.73859	5.47718			A53T+PBS	0.22	0.223	3.05479	6.10959
				1.96	1.959	15.3047	30.6094				0.58	2.40664	4.81328				0.15	0.153	2.09589	4.19178
				1.91	1.909	14.9141	29.8281				0.46	1.90871	3.81743				0.16	0.163	2.23288	4.46575
			A53T+PFF	0.84	0.839	6.55469	13.1094			A53T+PFF	0.2	0.829876	1.65975			A53T+PFF	0.11	0.113	1.54795	3.09589
				0.82	0.819	6.39844	12.7969				0.27	1.12033	2.24066				0.15	0.153	2.09589	4.19178
				1.18	1.179	9.21094	18.4219				0.18	0.746888	1.49378				0.09	0.093	1.27397	2.54795
			A53T+PFF+NBD	2.11	2.109	16.4766	32.9531			A53T+PFF+NBD	0.26	1.07884	2.15768			A53T+PFF+NBD	0.21	0.213	2.91781	5.83562
				1.94	1.939	15.1484	30.2969				0.31	1.28631	2.57261				0.13	0.133	1.82192	3.64384
				1.37	1.369	10.6953	21.3906				0.29	1.20332	2.40664				0.15	0.153	2.09589	4.19178

## Sheet: Figure S17G,H
		Rearing	nTg	A53T+PBS	A53T+PFF	A53T+PFF+NBD
			15	18	4	19
			15	21	6	13
			18	25	14	18
			21	24	5	16
		Rotarod	nTg	A53T+PBS	A53T+PFF	A53T+PFF+NBD
			169	150	40	126
			205	181	19	157
			215	91	38	112
			250	219	67	98
