# Supplementary material for: Selective targeting of the TLR2/MyD88/NF-κB pathway reduces α-synuclein spreading in vitro and in vivo
Source: Nat Commun. 2021 Sep 10;12:5382. doi: 10.1038/s41467-021-25767-1 (PMC8433339; doi:10.1038/s41467-021-25767-1)
Supplement: Supplementary file 4 — Source Data [file 41467_2021_25767_MOESM4_ESM.zip › Figure S2.xlsx]

## Sheet: Sheet1
																		Control			wtTIDM			mTIDM			Con+LPS			wtTIDM+LPS			mTIDM+LPS
																		116885	237866		108182	389450		236672	370608		876662	657302		435338	421072		720786	840512							MFI values
																		53001			326113			663332			477762			360904			951178						No LPS	Con	211436
																		57904			112627			235606			1106929			180144			1.59516e+06								422386
																		126615			210951			554714			220341			640724			696314								310638
																		55692			314221			505736			282954			448594			720145
																		207705			317609			145028			1054034			473262			599358							wtTIDM	389450
																		681292			234095			504962			499677			243205			255987								228449
																		603830			1491806			118814			740057			586409			1.18516e+06								341993
																					278156	428449		735140	440944		820365	477087		915789	501570		319464	441606						mTIDM	370608
																		281190	422386		571636			675324			303187			288767			666769								440944
																		215626			584297			329897			603185			553811			284870								260058
																		406083			649454			704650			353686			518165			471520
																		280343			741018			243038			338648			309265			239392						LPS	Con	657302
																		1483211			182752			167957			828443			409573			781253								477087
																		134923			449624			127970			348478			515618			516737								508162
																		281579			269144			543577			220701						252845
																		208926			304824									543015	499604									wtTIDM	421072
																		509594			253584			89752	260058		701863	508162		588768			233581	505331							601570
																								477914			921412			363518			578972								499604
																		394158	310638		769174	341993		162510			231486			687448			497110
																		315058			200308			463358			672389			542691			321478							mTIDM	840512
																		96467			444489			193626			552087			442515			574569								441606
																		338993			633488			123509			597268			329274			1.06085e+06								505331
																		308525			227390			532811			256132						541230
																		363493			108071			107715			132656						234865
																		355449			190057			189325
																		291810			257256
																		331788			314597
																					275097
