# Supplementary material for: Selective targeting of the TLR2/MyD88/NF-κB pathway reduces α-synuclein spreading in vitro and in vivo
Source: Nat Commun. 2021 Sep 10;12:5382. doi: 10.1038/s41467-021-25767-1 (PMC8433339; doi:10.1038/s41467-021-25767-1)
Supplement: Supplementary file 4 — Source Data [file 41467_2021_25767_MOESM4_ESM.zip › Figure S3.xlsx]

## Sheet: Figure S3C
							MFI
					TH+TLR2
							WT	A53T
							12896.5	16017
							11540.5	33302.4
							19894.8	23264.7
							17473	23783.1
							31719.5	18484.1
							13643.8	12812.5
							18724	23837.4

## Sheet: Figure S3D
Iba1+TLR2
		MFI
		WT	A53T
		1978.38	8519.12
		4115.7	3483.52
		6042.07	6650.86
		2232.72	2469.85
		4729.48	7784.4
		10264.5	3411.32
		3499.91	7064.73

## Sheet: Figure S3H
			MFI
GFAP,TLR2
			nTg	A53T
			8099.75	13341.5
			5120.71	9879.78
			8104.42	8515.24
			4790.69	10324.2
			7226.3	7631.59
			7211.51	11880.5
			6692.15	18028.7
			10105.1	13878.4

## Sheet: Figure S3F
P2RY12, TLR2			MFI
			nTg	A53T
			6574.52	16667.5
			9082.52	26116.2
			7572.54	15201.2
			10088.3	18606.9
			7941.81	23596.5
			14956.2	22968.7
			15836.1	24910.3
			7749.65	19873.4
