# Supplementary material for: Selective targeting of the TLR2/MyD88/NF-κB pathway reduces α-synuclein spreading in vitro and in vivo
Source: Nat Commun. 2021 Sep 10;12:5382. doi: 10.1038/s41467-021-25767-1 (PMC8433339; doi:10.1038/s41467-021-25767-1)
Supplement: Supplementary file 4 — Source Data [file 41467_2021_25767_MOESM4_ESM.zip › Figure S4.xlsx]

## Sheet: Sheet1
		Frontal				Midbrain				Cerebellum
	1	1.93	1.68		1	5.26	4.86		1	4.02	3.45
	1	1.65	1.43		1	6.55	3.27		1	5	2.97
	1	1.52	1.29		1	5.24	4.18		1	3.44	2.67
