# Supplementary material for: Selective targeting of the TLR2/MyD88/NF-κB pathway reduces α-synuclein spreading in vitro and in vivo
Source: Nat Commun. 2021 Sep 10;12:5382. doi: 10.1038/s41467-021-25767-1 (PMC8433339; doi:10.1038/s41467-021-25767-1)
Supplement: Supplementary file 4 — Source Data [file 41467_2021_25767_MOESM4_ESM.zip › Figure S5.xlsx]

## Sheet: Figure S5E
						iNOS MFI
						nTg	A53T+PBS	A53T+PFF	A53T+PFF+wTIDM	A53T+PFF+mTIDM
						30.73	3599.74	3267.91	1837.17	2856.78
						123.082	3679.93	2666.3	1209.58	2234
						671.405	1889.06	2739.44	2643.67	4163.75
						647.132	1413.28	1953.2	1213.06	2231.23
						283.686	2369.55	3127.7	789.329	2740.54
						837.498	1800.72	2447.53	1519.7	2757.81
						872.944	2878.86	2246.8	1799.41	1800.68
						359.1	1295.25	2656.38	1808.44	2947.87
						212.28	1547.8	2765.68	1344.37	1694.84
						371.4	904.97	1874.49	1946.94	2189.08
						168.56	1374.74	1733.93	1841.09	2472.36

## Sheet: Figure S5D
		Area=20165.37 um2
	A53T+PFF					A53T+PFF+wTIDM				A53T+PFF+mTIDM				A53T+PBS				nTg
		No. of microglia under 20X				No. of microglia under 20X				No. of microglia under 20X				No. of microglia under 20X				No. of microglia under 20X
		25	1250			14	700			9	450			12	600			11	550
		21	1050			9	450			12	600			7	350			10	500
		22	1100							11	550			15	750			8	400
		10	500			8	400			10	500			10	500			8	400
		25	1250			14	700			10	500			9	450			10	500
										11	550			8	400
		13	650			9	450											9	450
		10	500			10	500			14	700			11	550			10	500
		15	750			8	400			17	850			14	700			7	350
										15	750			12	600
		13	650			8	400
		19	950			9	450			12	600			9	450			9	450
						7	350			20	1000			8	400			9	450
		10	500							12	600			6	300
		13	650			8	400											10	500
		17	850			11	550			15	750			14	700			11	550
						8	400			18	900			13	650
		19	950							18	900			15	750
		18	900			15	750
		17	850			13	650			16	800			11	550
		17	850			7	350			18	900			10	500
						8	400			14	700

## Sheet: Figure S5G,H,I,J
			iNOS
				nTg	0.447692	0.329129	0.46	0.287	0.345
				A53T+PBS	0.761624	0.943976	1.07879	0.552394	0.872252
				A53T+PFF	1.26816	1.28068	1.32661	1.59035	1.42328
				A53T+PFF+wTIDM	0.321114	0.889839	0.759708	0.607373	0.488607
				A53T+PFF+mTIDM	1.37577	1.59809	1.42018	1.0743	0.918542
			IL-1b
				nTg	A53T+PBS	A53T+PFF	A53T+PFF+wTIDM	A53T+PFF+mTIDM
				0.686604	0.741384	1.3829	0.48855	0.913517
				0.461963	0.69842	1.32957	0.484209	1.56623
				0.379345	1.04907	1.76134	0.645501	2.68547
				0.394902	0.476464	1.31445	0.546964	1.48532
				0.475333	0.93	1.16275	0.748875	1.30264
			Iba1	nTg	A53T+PBS	A53T+PFF	A53T+PFF+wTIDM	A53T+PFF+mTIDM
				0.0360008	1.31042	1.78354	0.481411	1.36159
				0.0679876	1.13124	1.42796	0.827739	1.89948
				0.378533	0.310825	1.52908	0.932027	1.69773
				0.335047	1.23358	1.93987	1.25338	1.28477
				0.283383	0.598807	1.3275	0.966547	1.70662
			GFAP
				nTg	A53T+PBS	A53T+PFF	A53T+PFF+wTIDM	A53T+PFF+mTIDM
				0.321563	1.35941	1.96857	1.21813	1.58982
				0.509328	0.827699	1.51879	0.523697	1.61782
				0.316112	1.09613	1.48995	0.720063	1.429
				0.27401	0.865898	2.07436	1.2122	1.52942
				0.426777	1.25437	1.41312	0.858782	0.454712
