# Supplementary material for: Selective targeting of the TLR2/MyD88/NF-κB pathway reduces α-synuclein spreading in vitro and in vivo
Source: Nat Commun. 2021 Sep 10;12:5382. doi: 10.1038/s41467-021-25767-1 (PMC8433339; doi:10.1038/s41467-021-25767-1)
Supplement: Supplementary file 4 — Source Data [file 41467_2021_25767_MOESM4_ESM.zip › Figure S6.xlsx]

## Sheet: Figure S6B
				Area=20165.37 um2
			A53T+PFF					A53T+PFF+wTIDM				A53T+PFF+mTIDM				A53T+PBS				nTg
				No. of microglia under 20X				No. of microglia under 20X				No. of microglia under 20X				No. of microglia under 20X				No. of microglia under 20X
				23	1150			18	900			23	1150			10	500			12	600
				15	750			17	850			22	1100			15	750			9	450
				39	1950			15	750			22	1100			17	850			18	900
				31	1550			18	900			18	900			21	1050			9	450
				15	750			18	900			29	1450			22	1100			11	550
				22	1100			18	900			28	1400			23	1150			16	800
				24	1200			21	1050			20	1000			16	800			8	400
				36	1800			13	650			29	1450			15	750			15	750
