# Supplementary material for: Selective targeting of the TLR2/MyD88/NF-κB pathway reduces α-synuclein spreading in vitro and in vivo
Source: Nat Commun. 2021 Sep 10;12:5382. doi: 10.1038/s41467-021-25767-1 (PMC8433339; doi:10.1038/s41467-021-25767-1)
Supplement: Supplementary file 4 — Source Data [file 41467_2021_25767_MOESM4_ESM.zip › Figure S7.xlsx]

## Sheet: Figure S7B
	iNOS MFI		Cumulative data
		nTg	A53T+PBS	A53T+PFF	A53T+PFF+wTIDM	A53T+PFF+mTIDM
		299.75	2198.73	2200.16	1465.22	1761.35
		133.812	1356.8	2299.61	1122.77	2093.5
		884.7	3026.81	2088.7	2231.21	3513.1
		1615.03	1498.36			1767.93
				2607.38	1780.06
		832.22	2647.43	2279.14	2257.88	2875.25
		134.583	1801.53			1855.24
				2714.69	4109.81
		604.797	1343.57			4846.6
		446.547	1534.74	2496.01	1825.68	1443.4
				2321.93	1764.04
		510.39	1481.46			3810.5
		90.03		3788.26	1046.38	2994.92
			1834.21	3802.73
			2131.62		4011.4
				2220.15	1939.54
				2940.57	1366.12
				2658.76	1431.89
				2533.64

## Sheet: Figure S7C
	Area=20165.37 u2
	nTg	number/mm2			A53T+PBS	number/mm2			A53T+PFF	number/mm2				A53T+PFF+wTIDM	number/mm2				A53T+PFF+mTIDM	number/mm2
	5	250			10	500			25	1250				16	800				36	1800
	7	350			16	800			26	1300				9	450				22	1100
														12	600				38	1900
	7	350			22	1100			33	1650
	12	600												19	950				33	1650
					12	600			6	300				18	900				39	1950
	9	450			6	300			19	950				16	800				32	1600
	7	350
					27	1350			27	1350				11	550				31	1550
	11	550												22	1100				33	1650
	4	200			20	1000			20	1000				16	800
					3	150			19	950									21	1050
	17	850												11	550				25	1250
	6	300			24	1200			22	1100				14	700				23	1150
					8	400			23	1150				16	800				21	1050
					14	700			33	1650				19	950				13	650
					14	700			25	1250				16	800
														12	600
					13	650			31	1550
					11	550			11	550
