# Supplementary material for: Selective targeting of the TLR2/MyD88/NF-κB pathway reduces α-synuclein spreading in vitro and in vivo
Source: Nat Commun. 2021 Sep 10;12:5382. doi: 10.1038/s41467-021-25767-1 (PMC8433339; doi:10.1038/s41467-021-25767-1)
Supplement: Supplementary file 4 — Source Data [file 41467_2021_25767_MOESM4_ESM.zip › Figure S8.xlsx]

## Sheet: Figure S8C
						Mean optical density	Fold change
					nTg	0.00132459	1
					A53T+PBS	0.196838	149.119
						0.219996	166.664
						0.343019	259.863
						0.155464	117.776
						0.183426	138.959
						0.139909	105.991
						0.192415	145.769
						0.374216	283.497
						0.123384	93.4725
						0.303942	230.259
					A53T+PFF	0.835169	632.704
						0.680892	515.827
						0.800548	606.475
						0.819744	621.018
						0.637317	482.816
						0.803927	609.035
						0.573904	434.775
						0.903213	684.252
						0.861666	652.778
						0.649904	492.352
					A53T+PFF+wtTIDM	0.3869	293.106
						0.405294	307.041
						0.406958	308.301
						0.274772	208.161
						0.357681	270.97
						0.569185	431.201
						0.471658	357.317
						0.277682	210.365
						0.255793	193.783
						0.449551	340.569
					A53T+PFF+mTIDM	0.497039	376.544
						0.577988	437.87
						0.53503	405.326
						0.702642	532.305
						0.874988	662.87
						0.777702	589.168
						0.637045	482.61
						0.619576	469.376
						0.503749	381.628
						0.600482	454.911

## Sheet: Figure S8D
					Mean optical density	Fold change
				nTg	0.00180103	1
				A53T+PBS	0.157755	87.6416
					0.0825702	45.8724
					0.0820989	45.6105
					0.118096	65.6088
					0.122171	67.8726
					0.234893	130.496
					0.0957959	53.2199
					0.116539	64.7439
					0.178929	99.4047
					0.0929703	51.6502
				A53T+PFF	0.362163	201.202
					0.319327	177.404
					0.336234	186.797
					0.316793	175.996
					0.424368	235.76
					0.245703	136.501
					0.330599	183.666
					0.379582	210.879
					0.249476	138.598
					0.440708	244.838
				A53T+PFF+wtTIDM	0.170922	94.9565
					0.214271	119.039
					0.204324	113.513
					0.200833	111.574
					0.229531	127.517
					0.188904	104.946
					0.22353	124.183
					0.300247	166.804
					0.206377	114.654
					0.156723	87.0685
				A53T+PFF+mTIDM	0.353876	196.598
					0.338185	187.881
					0.372238	206.799
					0.403741	224.3
					0.307867	171.037
					0.39613	220.072
					0.413351	229.639
					0.290504	161.391
					0.36559	203.106
					0.388114	215.619
