# Supplementary material for: Selective targeting of the TLR2/MyD88/NF-κB pathway reduces α-synuclein spreading in vitro and in vivo
Source: Nat Commun. 2021 Sep 10;12:5382. doi: 10.1038/s41467-021-25767-1 (PMC8433339; doi:10.1038/s41467-021-25767-1)
Supplement: Supplementary file 4 — Source Data [file 41467_2021_25767_MOESM4_ESM.zip › Figure S9.xlsx]

## Sheet: Figure S9E
		TH MFI
			nTg		A53T+PBS		A53T+PFF		A53T+PFF+wtTIDM		A53T+PFF+mTIDM
			1308.94		1013.1		537.9		898.058		886.727
			850.531		623.736		730.67		957.875		646.711
			1571.41		718.166		741.124		1449.19		226.167
			934.649		621.045		497.704		774.685		678.213
			933.07		1150.13		364.065		1068.25		497.532
			642.268		796.347		628.072		684.654		632.484
			737.346		1519.25		726.566		1092.95		604.561
			645.316		986.454		593.707		893.389		583.727

## Sheet: Figure S8D
		Cleaved caspase3 MFI
					nTg				A53T+PBS				A53T+PFF				A53T+PFF+wtTIDM					A53T+PFF+mTIDM
				1st	6418.06			1st	9441.92			1st	40444.4	40551.8		1st	19671.7	18056.8			1st	30626.8	34324.9
					6641.3				9888.76				40659.3				16442					38023
				2nd	12348.5	12450.5		2nd	3976.44	11930			25422.5	22340.1			26168.5					34048.9	34399.4
					12552.6				19883.6				19257.8									34750
																2nd	26284.5	24269.9
					8685.95	2880.59			7853.35	6603.03		2nd	73932.8	59987.2			22255.2				2nd	23667.6
					-2924.78				5352.72				46041.6									69011.6
																	12845	10109.5
				3rd	7603.08	5949.15		3rd	2955.4				62908.5	55549.5			7373.94				3rd	66639.3	66793.9
					4295.22				4954.47				48190.5									66948.5
																3rd	30601.8	28338.3
					13827.9			4th	2514.77	7173.86		3rd	29072	36046.9			26074.7					56799
									11832.9				43021.8
				4th	4530.65												13815.1				4th	34862.9	34895.2
									12243.5	9100.54			34465.1	33644.3								34927.5
					3843.57				5957.57				32823.5			4th	11870.5	13624.7
																	15378.8					25708.4	21403.6
												4th	19903.5	16040.8								17098.9
													12178.1				24985.8	26206.8
																	27427.7
													32618	29519.2
													26420.5

## Sheet: Figure S9C
		MFI a-Syn
			nTg	A53T	A53T+PFF	A53T+PFF+wTIDM	A53T+PFF+mTIDM
			0	10824.1	53164.6	24509.7	47672.1
			0	20182.3	55479.3	42971.6	62154.6
			0	10515	44473.9	35620.4	68576.9
			0	14231.7	59349.4	36980.2	42262.3
			0	18138.9	29691.5	16816.3	52810.3
			0	21304.6	66547.4	31416.6	67324.4
			0	18762.9	110356	19196.8	81606.7
			0	15414.2	91268	43672.1	66141.3
